# Supplementary material for: Predicting the Toxicity of Ionic Liquids toward Acetylcholinesterase Enzymes Using Novel QSAR Models
Source: Int J Mol Sci. 2019 May 2;20(9):2186. doi: 10.3390/ijms20092186 (PMC6539465; doi:10.3390/ijms20092186)
Supplement: Supplementary file 1 [file ijms-20-02186-s001.zip]

Archive with 1 entries (1 files):
- ijms-485598-supplementary.xlsx
