# Supplementary material for: Predicting the Toxicity of Ionic Liquids toward Acetylcholinesterase Enzymes Using Novel QSAR Models
Source: Int J Mol Sci. 2019 May 2;20(9):2186. doi: 10.3390/ijms20092186 (PMC6539465; doi:10.3390/ijms20092186)
Supplement: Supplementary file 1 [file ijms-20-02186-s001.zip › ijms-485598-supplementary.xlsx]

## Sheet: Table S1
No.	subset	cation	SMILES-cation	anion	SMILES-anion	AChE	cal-MLR	cal-ELM
1	Train	(ethoxymethyl)ethyldimethylammonium	CCOC[N+](C)(C)CC	chloride	[Cl-]	2.36	2.307	2.31305
2	Train	(ethoxymethyl)ethyldimethylammonium	CCOC[N+](C)(C)CC	bis(trifluoromethylsulfonyl)amide	FC(F)(F)S(=O)(=O)N=S(C(F)(F)F)(=O)[O-]	2.3	2.307	2.31305
3	Train	1-(2-ethoxyethyl)-1-methylpiperidinium	CCOCC[N+]1(C)CCCCC1	bis(trifluoromethylsulfonyl)amide	FC(F)(F)S(=O)(=O)N=S(C(F)(F)F)(=O)[O-]	2.55	2.47728	2.549
4	Train	1-(2-ethoxyethyl)-1-methylpiperidinium	CCOCC[N+]1(C)CCCCC1	bromide	[Br-]	2.6	2.47728	2.549
5	Train	1-(2-ethoxyethyl)-1-methylpyrrolidinium	CCOCC[N+]1(C)CCCC1	bromide	[Br-]	2.6	2.27969	2.5273
6	Train	1-(2-hydroxyethyl)-1-methylpiperidinium	OCC[N+]1(C)CCCCC1	bis(trifluoromethylsulfonyl)amide	FC(F)(F)S(=O)(=O)N=S(C(F)(F)F)(=O)[O-]	2.34	2.55157	2.42067
7	Train	1-(2-hydroxyethyl)-1-methylpiperidinium	OCC[N+]1(C)CCCCC1	iodide	[I-]	2.34	2.55157	2.42067
8	Train	1-(2-hydroxyethyl)-1-methylpyrrolidinium	OCC[N+]1(C)CCCC1	bis(trifluoromethylsulfonyl)amide	FC(F)(F)S(=O)(=O)N=S(C(F)(F)F)(=O)[O-]	2.61	2.60354	2.52989
9	Train	1-(2-hydroxyethyl)-3-methylimidazolium	OCC[N+](C=C1)=CN1C	bis(trifluoromethylsulfonyl)amide	FC(F)(F)S(=O)(=O)N=S(C(F)(F)F)(=O)[O-]	2.88	2.85121	2.9223
10	Train	1-(2-hydroxyethyl)-3-methylimidazolium	OCC[N+](C=C1)=CN1C	iodide	[I-]	2.96	2.85121	2.9223
11	Train	1-(2-hydroxyethyl)pyridinium	OCC[N+]1=CC=CC=C1	bis(trifluoromethylsulfonyl)amide	FC(F)(F)S(=O)(=O)N=S(C(F)(F)F)(=O)[O-]	2.65	2.48705	2.71464
12	Train	1-(2-hydroxyethyl)pyridinium	OCC[N+]1=CC=CC=C1	iodide	[I-]	2.69	2.48705	2.71464
13	Train	1-(2-methoxyethyl)-1-methylpiperidinium	COCC[N+]1(C)CCCCC1	bis(trifluoromethylsulfonyl)amide	FC(F)(F)S(=O)(=O)N=S(C(F)(F)F)(=O)[O-]	1.93	2.1014	2.02823
14	Train	1-(2-methoxyethyl)-1-methylpyrrolidinium	COCC[N+]1(C)CCCC1	chloride	[Cl-]	2.38	2.2708	2.2243
15	Train	1-(2-methoxyethyl)-1-methylpyrrolidinium	COCC[N+]1(C)CCCC1	bis(trifluoromethylsulfonyl)amide	FC(F)(F)S(=O)(=O)N=S(C(F)(F)F)(=O)[O-]	2.11	2.2708	2.2243
16	Train	1-(2-methoxyethyl)-3-methylimidazolium	COCC[N+](C=C1)=CN1C	chloride	[Cl-]	2.58	2.51611	2.65014
17	Train	1-(2-methoxyethyl)pyridinium	COCC[N+]1=CC=CC=C1	bis(trifluoromethylsulfonyl)amide	FC(F)(F)S(=O)(=O)N=S(C(F)(F)F)(=O)[O-]	2.09	2.13888	2.05885
18	Train	1-(2-methoxyethyl)pyridinium	COCC[N+]1=CC=CC=C1	chloride	[Cl-]	2.07	2.13888	2.05885
19	Train	1-(3-hydroxypropyl)-1-methylpiperidinium	OCCC[N+]1(C)CCCCC1	bis(trifluoromethylsulfonyl)amide	FC(F)(F)S(=O)(=O)N=S(C(F)(F)F)(=O)[O-]	2.56	2.66074	2.58775
20	Train	1-(3-hydroxypropyl)-1-methylpiperidinium	OCCC[N+]1(C)CCCCC1	chloride	[Cl-]	2.53	2.66074	2.58775
21	Train	1-(3-hydroxypropyl)-1-methylpyrrolidinium	OCCC[N+]1(C)CCCCC1	bis(trifluoromethylsulfonyl)amide	FC(F)(F)S(=O)(=O)N=S(C(F)(F)F)(=O)[O-]	2.77	2.81106	2.67976
22	Train	1-(3-hydroxypropyl)pyridinium	OCCC[N+]1=CC=CC=C1	bis(trifluoromethylsulfonyl)amide	FC(F)(F)S(=O)(=O)N=S(C(F)(F)F)(=O)[O-]	2.56	2.35955	2.51897
23	Train	1-(3-hydroxypropyl)pyridinium	OCCC[N+]1=CC=CC=C1	chloride	[Cl-]	2.65	2.35955	2.51897
24	Train	1-(3-methoxypropyl)-1-methylpiperidinium	COCCC[N+]1(C)CCCCC1	bis(trifluoromethylsulfonyl)amide	FC(F)(F)S(=O)(=O)N=S(C(F)(F)F)(=O)[O-]	2.27	2.61925	2.5852
25	Train	1-(3-methoxypropyl)-1-methylpyrrolidinium	COCCC[N+]1(C)CCCC1	bis(trifluoromethylsulfonyl)amide	FC(F)(F)S(=O)(=O)N=S(C(F)(F)F)(=O)[O-]	2.71	2.78403	2.65543
26	Train	1-(3-methoxypropyl)-1-methylpyrrolidinium	COCCC[N+]1(C)CCCC1	chloride	[Cl-]	2.74	2.78403	2.65543
27	Train	1-(3-methoxypropyl)pyridinium	COCCC[N+]1=CC=CC=C1	chloride	[Cl-]	2.15	2.26449	2.08542
28	Train	1-(3-methoxypropyl)pyridinium	COCCC[N+]1=CC=CC=C1	bis(trifluoromethylsulfonyl)amide	FC(F)(F)S(=O)(=O)N=S(C(F)(F)F)(=O)[O-]	2.06	2.26449	2.08542
29	Train	1-(cyanomethyl)-1-methylpiperidinium	C[N+]1(CCCCC1)CC#N	chloride	[Cl-]	2.43	2.57375	2.40723
30	Train	1-(cyanomethyl)-3-methylimidazolium	N#CC[N+](C=C1)=CN1C	bis(trifluoromethylsulfonyl)amide	FC(F)(F)S(=O)(=O)N=S(C(F)(F)F)(=O)[O-]	2.88	2.91101	2.89093
31	Train	1-(cyanomethyl)-3-methylimidazolium	N#CC[N+](C=C1)=CN1C	chloride	[Cl-]	2.89	2.91101	2.89093
32	Train	1-(ethoxymethyl)-1-methylpiperidinium	CCOC[N+]1(C)CCCCC1	chloride	[Cl-]	2.14	2.21652	2.27301
33	Train	1-(ethoxymethyl)pyridinium	CCOC[N+]1=CC=CC=C1	bis(trifluoromethylsulfonyl)amide	FC(F)(F)S(=O)(=O)N=S(C(F)(F)F)(=O)[O-]	2.14	2.38633	2.13378
34	Train	1-(ethoxymethyl)pyridinium	CCOC[N+]1=CC=CC=C1	chloride	[Cl-]	2.06	2.38633	2.13378
35	Train	1,1-dihexylpyrrolidinium	CCCCCC[N+]1(CCCCCC)CCCC1	tetrafluoroborate	F[B-](F)(F)F	2.08	1.81948	2.08196
36	Train	1,3-diethylimidazolium	CC[N+]1=CN(CC)C=C1	bromide	[Br-]	2.08	1.97324	2.03749
37	Train	1-butyl-1-methylpiperidinium	CCCC[N+]1(C)CCCCC1	bis(trifluoromethylsulfonyl)amide	FC(F)(F)S(=O)(=O)N=S(C(F)(F)F)(=O)[O-]	1.78	1.90166	1.72361
38	Train	1-butyl-1-methylpyrrolidinium	CCCC[N+](C=C1)=CN1C	bis(trifluoromethylsulfonyl)amide	FC(F)(F)S(=O)(=O)N=S(C(F)(F)F)(=O)[O-]	2.13	2.00852	2.00531
39	Train	1-butyl-1-methylpyrrolidinium	CCCC[N+](C=C1)=CN1C	dicyanamide	N#C[N-]C#N	1.98	2.00852	2.00531
40	Train	1-butyl-1-methylpyrrolidinium	CCCC[N+](C=C1)=CN1C	bromide	[Br-]	1.93	2.00852	2.00531
41	Train	1-butyl-1-methylpyrrolidinium	CCCC[N+](C=C1)=CN1C	tetrafluoroborate	F[B-](F)(F)F	1.91	2.00852	2.00531
42	Train	1-butyl-3,4-dimethylpyridinium	CCCC[N+]1=CC(C)=C(C)C=C1	tetrafluoroborate	F[B-](F)(F)F	1.1	1.30937	1.11541
43	Train	1-butyl-3-ethylimidazolium	CCCC[N+](C=C1)=CN1CC	trifluoroacetate	FC(F)(F)C([O-])=O	2.01	1.82687	1.98085
44	Train	1-butyl-3-ethylimidazolium	CCCC[N+](C=C1)=CN1CC	trifluoromethanesulfonate	FC(F)(F)S([O-])(=O)=O	2.01	1.82687	1.98085
45	Train	1-butyl-3-methylimidazolium	CCCC[N+](C=C1)=CN1C	iodide	[I-]	2.02	2.0231	1.98291
46	Train	1-butyl-3-methylimidazolium	CCCC[N+](C=C1)=CN1C	toluene-4-sulfonate	Cc1ccc(cc1)S(=O)([O-])=O	2	2.0231	1.98291
47	Train	1-butyl-3-methylimidazolium	CCCC[N+](C=C1)=CN1C	thiocyanate	N#C[S-]	2	2.0231	1.98291
48	Train	1-butyl-3-methylimidazolium	CCCC[N+](C=C1)=CN1C	2-(2-methoxyethoxy)ethylsulfate	COCCOCCOS([O-])(=O)=O	1.99	2.0231	1.98291
49	Train	1-butyl-3-methylimidazolium	CCCC[N+](C=C1)=CN1C	tetrafluoroborate	F[B-](F)(F)F	1.98	2.0231	1.98291
50	Train	1-butyl-3-methylimidazolium	CCCC[N+](C=C1)=CN1C	1-octylsulfate	CCCCCCCCOS([O-])(=O)=O	1.98	2.0231	1.98291
51	Train	1-butyl-3-methylimidazolium	CCCC[N+](C=C1)=CN1C	hydrogensulfate	OS([O-])(=O)=O	1.97	2.0231	1.98291
52	Train	1-butyl-3-methylimidazolium	CCCC[N+](C=C1)=CN1C	hexafluorophosphate	F[P-](F)(F)(F)(F)F	2.15	2.0231	1.98291
53	Train	1-butyl-3-methylimidazolium	CCCC[N+](C=C1)=CN1C	bromide	[Br-]	1.96	2.0231	1.98291
54	Train	1-butyl-3-methylimidazolium	CCCC[N+](C=C1)=CN1C	1-methylsulfate	COS([O-])(=O)=O	1.95	2.0231	1.98291
55	Train	1-butyl-3-methylimidazolium	CCCC[N+](C=C1)=CN1C	trifluoromethanesulfonate	FC(F)(F)S([O-])(=O)=O	1.93	2.0231	1.98291
56	Train	1-butyl-3-methylimidazolium	CCCC[N+](C=C1)=CN1C	dicyanamide	N#C[N-]C#N	1.93	2.0231	1.98291
57	Train	1-butyl-4-methylpyridinium	CCCC[N+](C=C1)=CC=C1C	tetracyanoborate	N#C[B-](C#N)(C#N)C#N	1.46	1.56494	1.4656
58	Train	1-butyl-4-methylpyridinium	CCCC[N+](C=C1)=CC=C1C	tetrafluoroborate	F[B-](F)(F)F	1.54	1.56494	1.4656
59	Train	1-butyl-4-methylpyridinium	CCCC[N+](C=C1)=CC=C1C	chloride	[Cl-]	1.44	1.56494	1.4656
60	Train	1-butyl-4-methylpyridinium	CCCC[N+](C=C1)=CC=C1C	hexafluorophosphate	F[P-](F)(F)(F)(F)F	1.43	1.56494	1.4656
61	Train	1-butylpyridinium	CCCC[N+]1=CC=CC=C1	trifluoromethanesulfonate	FC(F)(F)S([O-])(=O)=O	1.87	1.84808	1.81894
62	Train	1-butylpyridinium	CCCC[N+]1=CC=CC=C1	hexafluorophosphate	F[P-](F)(F)(F)(F)F	1.84	1.84808	1.81894
63	Train	1-butylpyridinium	CCCC[N+]1=CC=CC=C1	tetrafluoroborate	F[B-](F)(F)F	1.8	1.84808	1.81894
64	Train	1-butylpyridinium	CCCC[N+]1=CC=CC=C1	bromide	[Br-]	1.77	1.84808	1.81894
65	Train	1-butylpyridinium	CCCC[N+]1=CC=CC=C1	chloride	[Cl-]	1.7	1.84808	1.81894
66	Train	1-decyl-3-methylimidazolium	CCCCCCCCCC[N+](C=C1)=CN1C	tetrafluoroborate	F[B-](F)(F)F	1.08	1.13667	1.08818
67	Train	1-decyl-3-methylimidazolium	CCCCCCCCCC[N+](C=C1)=CN1C	chloride	[Cl-]	1.09	1.13667	1.08818
68	Train	1-ethyl-3-methylimidazolium	CC[N+](C=C1)=CN1C	chloride	[Cl-]	2.06	2.06344	2.09914
69	Train	1-ethyl-3-methylimidazolium	CC[N+](C=C1)=CN1C	hexafluorophosphate	F[P-](F)(F)(F)(F)F	2.05	2.06344	2.09914
70	Train	1-ethyl-3-methylimidazolium	CC[N+](C=C1)=CN1C	1-ethylsulfate	CCOS([O-])(=O)=O	2.07	2.06344	2.09914
71	Train	1-ethyl-3-methylimidazolium	CC[N+](C=C1)=CN1C	trifluoroacetate	FC(F)(F)C([O-])=O	2.03	2.06344	2.09914
72	Train	1-ethyl-3-methylimidazolium	CC[N+](C=C1)=CN1C	bis(trifluoromethylsulfonyl)amide	FC(F)(F)S(=O)(=O)N=S(C(F)(F)F)(=O)[O-]	2.03	2.06344	2.09914
73	Train	1-ethyl-3-methylimidazolium	CC[N+](C=C1)=CN1C	2-(2-methoxyethoxy)ethylsulfate	COCCOCCOS([O-])(=O)=O	2.09	2.06344	2.09914
74	Train	1-ethyl-3-methylimidazolium	CC[N+](C=C1)=CN1C	thiocyanate	N#C[S-]	2.12	2.06344	2.09914
75	Train	1-ethyl-3-methylimidazolium	CC[N+](C=C1)=CN1C	hydrogensulfate	OS([O-])(=O)=O	2.13	2.06344	2.09914
76	Train	1-ethyl-3-methylimidazolium	CC[N+](C=C1)=CN1C	trifluoromethanesulfonate	FC(F)(F)S([O-])(=O)=O	2.13	2.06344	2.09914
77	Train	1-ethyl-3-methylimidazolium	CC[N+](C=C1)=CN1C	toluene-4-sulfonate	Cc1ccc(cc1)S(=O)([O-])=O	2.22	2.06344	2.09914
78	Train	1-ethylpyridinium	CC[N+]1=CC=CC=C1	chloride	[Cl-]	2.1	1.91952	2.09941
79	Train	1-heptyl-3-methylimidazolium	CCCCCCC[N+](C=C1)=CN1C	tetrafluoroborate	F[B-](F)(F)F	2.12	2.10433	2.09785
80	Train	1-heptyl-3-methylimidazolium	CCCCCCC[N+](C=C1)=CN1C	chloride	[Cl-]	2.07	2.10433	2.09785
81	Train	1-hexyl-3-methylimidazolium	CCCCCC[N+](C=C1)=CN1C	chloride	[Cl-]	1.92	1.97128	1.9303
82	Train	1-hexyl-3-methylimidazolium	CCCCCC[N+](C=C1)=CN1C	bis(trifluoromethylsulfonyl)amide	FC(F)(F)S(=O)(=O)N=S(C(F)(F)F)(=O)[O-]	2.15	1.97128	1.9303
83	Train	1-hexyl-3-methylimidazolium	CCCCCC[N+](C=C1)=CN1C	hexafluorophosphate	F[P-](F)(F)(F)(F)F	1.88	1.97128	1.9303
84	Train	1-hexyl-3-methylimidazolium	CCCCCC[N+](C=C1)=CN1C	tetrafluoroborate	F[B-](F)(F)F	1.88	1.97128	1.9303
85	Train	1-hexyl-4-methylpyridinium	CCCCCC[N+](C=C1)=CC=C1C	chloride	[Cl-]	1.44	1.51516	1.40412
86	Train	1-hexylpyridinium	CCCCCC[N+]1=CC=CC=C1	chloride	[Cl-]	1.72	1.66064	1.72926
87	Train	1-hexylpyridinium	CCCCCC[N+]1=CC=CC=C1	hexafluorophosphate	F[P-](F)(F)(F)(F)F	1.76	1.66064	1.72926
88	Train	1-hexylpyridinium	CCCCCC[N+]1=CC=CC=C1	trifluoromethanesulfonate	FC(F)(F)S([O-])(=O)=O	1.84	1.66064	1.72926
89	Train	1-methyl-1-octylpyrrolidinium	CCCCCCCC[N+]1(C)CCCC1	chloride	[Cl-]	2.36	2.49185	2.35963
90	Train	1-octyl-4-methylpyridinium	CCCCCCCC[N+](C=C1)=CC=C1C	chloride	[Cl-]	1.11	1.11356	1.1256
91	Train	1-octylpyridinium	CCCCCCCC[N+]1=CC=CC=C1	chloride	[Cl-]	1.6	1.64162	1.49258
92	Train	1-octylpyridinium	CCCCCCCC[N+]1=CC=CC=C1	bis(trifluoromethylsulfonyl)amide	FC(F)(F)S(=O)(=O)N=S(C(F)(F)F)(=O)[O-]	1.4	1.64162	1.49258
93	Train	1-pentylpyridinium	CCCCC[N+]1=CC=CC=C1	bis(trifluoromethylsulfonyl)amide	FC(F)(F)S(=O)(=O)N=S(C(F)(F)F)(=O)[O-]	1.55	1.56136	1.56987
94	Train	1-pentylpyridinium	CCCCC[N+]1=CC=CC=C1	bromide	[Br-]	1.52	1.56136	1.56987
95	Train	1-propylpyridinium	CCC[N+]1=CC=CC=C1	bis(trifluoromethylsulfonyl)amide	FC(F)(F)S(=O)(=O)N=S(C(F)(F)F)(=O)[O-]	2.21	2.25105	2.23665
96	Train	1-propylpyridinium	CCC[N+]1=CC=CC=C1	bromide	[Br-]	2.22	2.25105	2.23665
97	Train	3-methyl-1-nonylimidazolium	CCCCCCCCC[N+](C=C1)=CN1C	hexafluorophosphate	F[P-](F)(F)(F)(F)F	1.62	1.44906	1.46799
98	Train	3-methyl-1-nonylimidazolium	CCCCCCCCC[N+](C=C1)=CN1C	tetrafluoroborate	F[B-](F)(F)F	1.43	1.44906	1.46799
99	Train	3-methyl-1-nonylimidazolium	CCCCCCCCC[N+](C=C1)=CN1C	chloride	[Cl-]	1.36	1.44906	1.46799
100	Train	3-methyl-1-octadecylimidazolium	CCCCCCCCCCCCCCCCCC[N+](C=C1)=CN1C	chloride	[Cl-]	0.96	0.973097	0.971303
101	Train	3-methyl-1-octylimidazolium	CCCCCCCC[N+](C=C1)=CN1C	tetrafluoroborate	F[B-](F)(F)F	1.53	1.74257	1.85731
102	Train	3-methyl-1-octylimidazolium	CCCCCCCC[N+](C=C1)=CN1C	bis(trifluoromethylsulfonyl)amide	FC(F)(F)S(=O)(=O)N=S(C(F)(F)F)(=O)[O-]	2.03	1.74257	1.85731
103	Train	3-methyl-1-octylimidazolium	CCCCCCCC[N+](C=C1)=CN1C	hexafluorophosphate	F[P-](F)(F)(F)(F)F	2.03	1.74257	1.85731
104	Train	3-methyl-1-pentylimidazolium	CCCCC[N+](C=C1)=CN1C	chloride	[Cl-]	1.96	1.9882	1.98737
105	Train	3-methyl-1-pentylimidazolium	CCCCC[N+](C=C1)=CN1C	hexafluorophosphate	F[P-](F)(F)(F)(F)F	1.85	1.9882	1.98737
106	Train	3-methyl-1-propylimidazolium	CCC[N+](C=C1)=CN1C	chloride	[Cl-]	2.27	2.20346	2.26515
107	Train	3-methyl-1-propylimidazolium	CCC[N+](C=C1)=CN1C	tetrafluoroborate	F[B-](F)(F)F	2.3	2.20346	2.26515
108	Train	3-methyl-1-propylimidazolium	CCC[N+](C=C1)=CN1C	hexafluorophosphate	F[P-](F)(F)(F)(F)F	2.22	2.20346	2.26515
109	Train	4-(2-hydroxyethyl)-4-methylmorpholinium	OCC[N+]1(C)CCOCC1	bis(trifluoromethylsulfonyl)amide	FC(F)(F)S(=O)(=O)N=S(C(F)(F)F)(=O)[O-]	2.93	3.2515	2.9339
110	Train	4-(2-methoxyethyl)-4-methylmorpholinium	COCC[N+]1(C)CCOCC1	bis(trifluoromethylsulfonyl)amide	FC(F)(F)S(=O)(=O)N=S(C(F)(F)F)(=O)[O-]	2.9	2.85677	2.86748
111	Train	4-(dimethylamino)-1-butylpyridinium	CCCC[N+]1=CC=C(N(C)C)C=C1	bis(trifluoromethylsulfonyl)amide	FC(F)(F)S(=O)(=O)N=S(C(F)(F)F)(=O)[O-]	0.59	0.636049	0.590063
112	Train	4-(dimethylamino)-1-ethylpyridinium	CC[N+]1=CC=C(N(C)C)C=C1	bromide	[Br-]	0.99	0.957601	0.969628
113	Train	4-(dimethylamino)-1-ethylpyridinium	CC[N+]1=CC=C(N(C)C)C=C1	bis(trifluoromethylsulfonyl)amide	FC(F)(F)S(=O)(=O)N=S(C(F)(F)F)(=O)[O-]	0.93	0.957601	0.969628
114	Train	4-(ethoxymethyl)-4-methylmorpholinium	CCOC[N+]1(C)CCOCC1	bis(trifluoromethylsulfonyl)amide	FC(F)(F)S(=O)(=O)N=S(C(F)(F)F)(=O)[O-]	2.88	2.74732	2.91751
115	Train	4-(ethoxymethyl)-4-methylmorpholinium	CCOC[N+]1(C)CCOCC1	chloride	[Cl-]	2.96	2.74732	2.91751
116	Train	4-butyl-4-methylmorpholinium	CCCC[N+]1(C)CCOCC1	bis(trifluoromethylsulfonyl)amide	FC(F)(F)S(=O)(=O)N=S(C(F)(F)F)(=O)[O-]	2.78	2.80786	2.85486
117	Train	4-ethyl-4-methylmorpholinium	CC[N+]1(C)CCOCC1	toluene-4-sulfonate	Cc1ccc(cc1)S(=O)([O-])=O	2.59	2.4126	2.62481
118	Train	butylethyldimethylammonium	CCCC[N+](C)(C)CC	chloride	[Cl-]	2.06	2.23379	2.15243
119	Train	butylethyldimethylammonium	CCCC[N+](C)(C)CC	bis(trifluoromethylsulfonyl)amide	FC(F)(F)S(=O)(=O)N=S(C(F)(F)F)(=O)[O-]	2.03	2.23379	2.15243
120	Train	ethyl(2-ethoxyethyl)dimethylammonium	CCOCC[N+](C)(C)CC	bis(trifluoromethylsulfonyl)amide	FC(F)(F)S(=O)(=O)N=S(C(F)(F)F)(=O)[O-]	2.55	2.63492	2.60151
121	Train	ethyl(2-ethoxyethyl)dimethylammonium	CCOCC[N+](C)(C)CC	chloride	[Cl-]	2.56	2.63492	2.60151
122	Train	ethyl(2-methoxyethyl)dimethylammonium	COCC[N+](C)(C)CC	chloride	[Cl-]	2.57	2.28103	2.41538
123	Train	ethyl(2-methoxyethyl)dimethylammonium	COCC[N+](C)(C)CC	bis(trifluoromethylsulfonyl)amide	FC(F)(F)S(=O)(=O)N=S(C(F)(F)F)(=O)[O-]	2.45	2.28103	2.41538
124	Train	ethyl(3-methoxypropyl)dimethylammonium	COCCC[N+](C)(C)CC	chloride	[Cl-]	2.97	2.78063	2.79661
125	Train	ethyldimethylpropylammonium	CCC[N+](C)(C)CC	bis(trifluoromethylsulfonyl)amide	FC(F)(F)S(=O)(=O)N=S(C(F)(F)F)(=O)[O-]	2.34	2.23264	2.03698
126	Train	etrabutylammonium	CCCC[N+](CCCC)(CCCC)CCCC	bromide	[Br-]	2.3	2.19797	2.29796
127	Train	trihexyltetradecylphosphonium	CCCCCCCCCCCCCC[P+](CCCCCC)(CCCCCC)CCCCCC	1-methanesulfonate	CS([O-])(=O)=O	2.58	2.51429	2.58739
128	Train	1-(2-ethoxyethyl)-1-methylpyrrolidinium	CCOCC[N+]1(C)CCCC1	bis(trifluoromethylsulfonyl)amide	FC(F)(F)S(=O)(=O)N=S(C(F)(F)F)(=O)[O-]	2.55	2.27969	2.5273
129	Test	1-(2-hydroxyethyl)-1-methylpyrrolidinium	OCC[N+]1(C)CCCC1	iodide	[I-]	2.63	2.60354	2.52989
130	Test	1-(2-methoxyethyl)-1-methylpiperidinium	COCC[N+]1(C)CCCCC1	bromide	[Br-]	2.06	2.1014	2.02823
131	Test	1-(2-methoxyethyl)-3-methylimidazolium	COCC[N+](C=C1)=CN1C	bis(trifluoromethylsulfonyl)amide	FC(F)(F)S(=O)(=O)N=S(C(F)(F)F)(=O)[O-]	2.47	2.51611	2.65014
132	Test	1-(3-hydroxypropyl)-1-methylpyrrolidinium	OCCC[N+]1(C)CCCCC1	chloride	[Cl-]	2.86	2.81106	2.67976
133	Test	1-(3-methoxypropyl)-1-methylpiperidinium	COCCC[N+]1(C)CCCCC1	chloride	[Cl-]	2.2	2.61925	2.5852
134	Test	1-(cyanomethyl)-1-methylpiperidinium	C[N+]1(CCCCC1)CC#N	bis(trifluoromethylsulfonyl)amide	FC(F)(F)S(=O)(=O)N=S(C(F)(F)F)(=O)[O-]	2.45	2.57375	2.40723
135	Test	1-(ethoxymethyl)-1-methylpiperidinium	CCOC[N+]1(C)CCCCC1	bis(trifluoromethylsulfonyl)amide	FC(F)(F)S(=O)(=O)N=S(C(F)(F)F)(=O)[O-]	2.16	2.21652	2.27301
136	Test	1-butyl-1-methylpiperidinium	CCCC[N+]1(C)CCCCC1	bromide	[Br-]	1.83	1.90166	1.72361
137	Test	1-butyl-1-methylpyrrolidinium	CCCC[N+](C=C1)=CN1C	chloride	[Cl-]	1.92	2.00852	2.00531
138	Test	1-butyl-3-ethylimidazolium	CCCC[N+](C=C1)=CN1CC	tetrafluoroborate	F[B-](F)(F)F	2.04	1.82687	1.98085
139	Test	1-butyl-3-methylimidazolium	CCCC[N+](C=C1)=CN1C	1-methanesulfonate	CS([O-])(=O)=O	1.99	2.0231	1.98291
140	Test	1-butyl-3-methylimidazolium	CCCC[N+](C=C1)=CN1C	bis(trifluoromethylsulfonyl)amide	FC(F)(F)S(=O)(=O)N=S(C(F)(F)F)(=O)[O-]	1.96	2.0231	1.98291
141	Test	1-butyl-3-methylimidazolium	CCCC[N+](C=C1)=CN1C	chloride	[Cl-]	1.91	2.0231	1.98291
142	Test	1-butyl-4-methylpyridinium	CCCC[N+](C=C1)=CC=C1C	trifluorotris(pentafluoroethyl)phosphate	FC(F)(F)C(F)(F)[P-](F)(F)(F)(C(F)(F)C(F)(F)F)C(F)(F)C(F)(F)F	1.64	1.56494	1.4656
143	Test	1-butylpyridinium	CCCC[N+]1=CC=CC=C1	1-methylsulfate	COS([O-])(=O)=O	1.75	1.84808	1.81894
144	Test	1-ethyl-3-methylimidazolium	CC[N+](C=C1)=CN1C	tetrafluoroborate	F[B-](F)(F)F	2.05	2.06344	2.09914
145	Test	1-ethyl-3-methylimidazolium	CC[N+](C=C1)=CN1C	bis(pentafluoroethyl)phosphinate	FC(F)(F)C(F)(F)P(C(F)(F)C(F)(F)F)([O-])=O	2.09	2.06344	2.09914
146	Test	1-ethyl-3-methylimidazolium	CC[N+](C=C1)=CN1C	tetracyanoborate	N#C[B-](C#N)(C#N)C#N	1.98	2.06344	2.09914
147	Test	1-heptyl-3-methylimidazolium	CCCCCCC[N+](C=C1)=CN1C	hexafluorophosphate	F[P-](F)(F)(F)(F)F	1.91	2.10433	2.09785
148	Test	1-hexyl-4-methylpyridinium	CCCCCC[N+](C=C1)=CC=C1C	tetrafluoroborate	F[B-](F)(F)F	1.48	1.51516	1.40412
149	Test	1-hexylpyridinium	CCCCCC[N+]1=CC=CC=C1	bis(trifluoromethylsulfonyl)amide	FC(F)(F)S(=O)(=O)N=S(C(F)(F)F)(=O)[O-]	1.85	1.66064	1.72926
150	Test	3-ethyl-1-propylimidazolium	CCC[N+](C=C1)=CN1CC	bromide	[Br-]	2.21	1.97211	2.20413
151	Test	3-methyl-1-octylimidazolium	CCCCCCCC[N+](C=C1)=CN1C	chloride	[Cl-]	1.6	1.74257	1.85731
152	Test	3-methyl-1-pentylimidazolium	CCCCC[N+](C=C1)=CN1C	tetrafluoroborate	F[B-](F)(F)F	1.86	1.9882	1.98737
153	Test	4-(2-hydroxyethyl)-4-methylmorpholinium	OCC[N+]1(C)CCOCC1	iodide	[I-]	2.96	3.2515	2.9339
154	Test	4-(dimethylamino)-1-butylpyridinium	CCCC[N+]1=CC=C(N(C)C)C=C1	chloride	[Cl-]	0.6	0.636049	0.590063
155	Test	4-butyl-4-methylmorpholinium	CCCC[N+]1(C)CCOCC1	bromide	[Br-]	2.71	2.80786	2.85486
156	Test	butyltrimethylammonium	CCCC[N+](C)(C)C	bis(trifluoromethylsulfonyl)amide	FC(F)(F)S(=O)(=O)N=S(C(F)(F)F)(=O)[O-]	2.6	2.40199	2.58143
157	Test	ethyl(3-methoxypropyl)dimethylammonium	COCCC[N+](C)(C)CC	bis(trifluoromethylsulfonyl)amide	FC(F)(F)S(=O)(=O)N=S(C(F)(F)F)(=O)[O-]	2.92	2.78063	2.79661
158	Test	trihexyltetradecylphosphonium	CCCCCCCCCCCCCC[P+](CCCCCC)(CCCCCC)CCCCCC	bromide	[Br-]	2.85	2.51429	2.58739
159	Test	4-(2-methoxyethyl)-4-methylmorpholinium	COCC[N+]1(C)CCOCC1	chloride	[Cl-]	2.98	2.85677	2.86748
160	Test	1-octylquinolinium	CCCCCCCC[N+]2=C1C=CC=CC1=CC=C2	tetrafluoroborate	F[B-](F)(F)F	0.3	0.831608	0.285355

## Sheet: Table S2 
	The predicted log EC50 (AChE) values of five new ionic liquids by the MLR and ELM models
	No.	Cation	Anion	Experimental Value log EC50 (AChE)	Predicted Value (MLR)	Predicted Value (ELM)
	1	1-methyl-1-octylpyrrolidinium	tetrafluoroborate	2.02	2.41	2.03
	2	4-(3-methoxypropyl)-4-methylmorpholinium	chloride	>3	3.29	3.02
	3	4-(cyanomethyl)-4-methylmorpholinium	chloride	>3	3.19	3.49
	4	4-(3-methoxypropyl)-4-methylmorpholinium	bis(trifluoromethylsulfonyl)amide	>3	3.28	3.02
	5	4-(cyanomethyl)-4-methylmorpholinium	bis(trifluoromethylsulfonyl)amide	>3	3.19	3.49
